# Supplementary material for: Tailored Bisacylphosphane Oxides for Precise Induction of Oxidative Stress-Mediated Cell Death in Biological Systems
Source: ACS Chem Biol. 2024 Nov 5;20(1):77–85. doi: 10.1021/acschembio.4c00399 (PMC11744658; doi:10.1021/acschembio.4c00399)
Supplement: Supplementary file 1 — cb4c00399_si_001.xlsx [file cb4c00399_si_001.xlsx]

## Sheet: BSA-BAPO
		BSA-BAPO					One way ANOVA followed by Bonferroni correction
		A549
		Concentration	BAPO +light	BAPO -light	Light only	-BAPO/-light	BAPO +light to BAPO -light	BAPO +light to light only	BAPO +light to -BAPO/-light
		0.06	0.0833277	0.984494			1.45577e-10	2.29816e-10	1.40948e-10
			0.0205098	0.992356
			0.000609632	0.987698
		0.05	0.0898269	0.983338			3.9738e-10	6.36132e-10	3.84742e-10
			0.0882942	0.993068
			0.00583446	0.988452
		0.03	0.185311	0.986596			6.22659e-08	1.0244e-07	6.14568e-08
			0.0618421	0.995793
			0.00537389	0.989261
		0.02	0.200671	0.988467			1.20756e-06	2.14947e-06	1.1913e-06	Data from Fig 2
			0.335316	0.993131
			0.104889	0.990498
		0.01	0.55097	0.983402			5.16313e-05	0.000139137	4.80769e-05
			0.675996	0.990528
			0.47338	0.990101
		0	0.940176	0.987168	0.940176	0.987168	0.000943897	1	0.000943897
			0.946068	0.995413	0.946068	0.995413
			0.919192	0.993575	0.919192	0.993575
		HEP3B
		Concentration	BAPO +light	BAPO -light	Light only	-BAPO/-light	BAPO +light to BAPO -light	BAPO +light to light only	BAPO +light to -BAPO/-light
		0.06	0	0.95988			1.75395e-08	8.28716e-08	1.55655e-08
			0	0.971806
			0	0.949638
		0.05	0.00162602	0.982651			2.7834e-08	1.31514e-07	2.46372e-08
			0	0.97265
			0.00604595	0.925146
		0.03	0.0718492	0.958904			4.56036e-08	2.44222e-07	4.39302e-08
			0.000570125	0.98201
			0.00243902	0.970689
		0.02	0.00501505	0.974681			2.23007e-08	1.1834e-07	2.16131e-08
			0.00199867	0.977769
			0.0388601	0.961237
		0.01	0.42716	0.967096			4.31478e-05	0.000390818	3.64941e-05
			0.319395	0.963475
			0.162362	0.949941
		0	0.869156	0.974501	0.869156	0.974501	0.02919	1	0.02919
			0.796017	0.972513	0.796017	0.972513
			0.702607	0.978033	0.702607	0.978033
		HMECs
		Concentration	BAPO +light	BAPO -light	Light only	-BAPO/-light	BAPO +light to BAPO -light	BAPO +light to light only	BAPO +light to -BAPO/-light
		0.06	0.209452	0.903038			5.94274e-11	1.16521e-10	3.84529e-11
			0.178233	0.879599
			0.209524	0.919409
		0.05	0.381503	0.92191			4.15496e-08	1.06526e-07	2.79224e-08
			0.306195	0.885319
			0.282851	0.922184
		0.03	0.557476	0.924919			0.000101806	0.000283499	6.55565e-05
			0.356557	0.86936
			0.31728	0.933976
		0.02	0.541935	0.930275			5.69687e-05	0.00023698	3.34805e-05
			0.612625	0.899205
			0.428006	0.905705
		0.01	0.637137	0.947415			0.00203	0.01439	0.00235
			0.660572	0.928125
			0.374481	0.970375
		0	0.849117	0.94416	0.849117	0.94416	1.03621e-05	1	1.03621e-05
			0.852863	0.934028	0.852863	0.934028
			0.82977	0.94182	0.82977	0.94182
		PANCs
		Concentration	BAPO +light	BAPO -light	Light only	-BAPO/-light	BAPO +light to BAPO -light	BAPO +light to light only	BAPO +light to -BAPO/-light
		0.06	0.032153	0.959584			1.15095e-08	4.27928e-08	1.09048e-08
			0.0934328	0.961719
			0.0100386	0.962599
		0.05	0.112682	0.926497			8.00706e-07	2.69005e-06	5.94827e-07
			0.242303	0.946286
			0.0585256	0.937011
		0.03	0.311893	0.964554			5.65006e-07	4.73598e-06	5.34777e-07
			0.397687	0.955781
			0.400838	0.969779
		0.02	0.48482	0.963247			1.62176e-06	2.47198e-05	1.64431e-06
			0.515223	0.9695
			0.428516	0.972536
		0.01	0.5173	0.972578			6.19419e-06	0.000136898	6.8781e-06
			0.579884	0.97717
			0.469452	0.971257
		0	0.883902	0.984864	0.883902	0.984864	0.02259	1	0.02259
			0.76306	0.951793	0.76306	0.951793
			0.817129	0.966005	0.817129	0.966005

## Sheet: Alanine-BAPO
		Beta Alanine BAPO					One way ANOVA followed by Bonferroni correction
		A549
		Concentration	BAPO +light	BAPO -light	Light only	-BAPO/-light	BAPO +light to BAPO -light	BAPO +light to light only	BAPO +light to -BAPO/-light
		0.08	0.0732086	0.953218			1.26295e-11	1.07514e-11	1.07514e-11
			0.128947	0.961329
			0.0919852	0.957419
		0.06	0.187551	0.958338			2.08323e-09	2.67029e-09	1.83396e-09
			0.117225	0.966692
			0.0796393	0.959063
		0.04	0.325362	0.961269			2.79011e-08	4.1404e-08	2.66955e-08
			0.225481	0.971498
			0.201875	0.9796
		0.03	0.482427	0.966818			9.81614e-07	1.62167e-06	9.43164e-07	Data from Fig S10
			0.382328	0.965786
			0.316888	0.982939
		0.02	0.653658	0.961209			4.73813e-05	9.56783e-05	4.40145e-05
			0.614259	0.971349
			0.475602	0.980309
		0	0.943617	0.977681	0.943617	0.977681	0.000952857	1	0.000952856
			0.933927	0.966578	0.933927	0.966578
			0.929748	0.980188	0.929748	0.980188
		HEP3B
		Concentration	BAPO +light	BAPO -light	Light only	-BAPO/-light	BAPO +light to BAPO -light	BAPO +light to light only	BAPO +light to -BAPO/-light
		0.08	0.00199124	0.970888			3.94381e-08	4.56284e-08	3.00386e-08
			0.000473821	0.938398
			0	0.907519
		0.06	0.0021361	0.95693			2.07595e-08	2.85611e-08	1.87932e-08
			0.000242542	0.969413
			0	0.952622
		0.04	0.00811966	0.97786			1.95856e-08	2.91246e-08	1.91474e-08
			0.000253936	0.965888
			0	0.963275
		0.03	0.078534	0.979705			5.92331e-08	9.02241e-08	5.87078e-08
			0.00534378	0.960018
			0.00130166	0.972402
		0.02	0.154229	0.975147			2.81516e-07	4.5024e-07	2.87944e-07
			0.0346004	0.974114
			0.0200557	0.973843
		0	0.971341	0.978127	0.971341	0.978127	1	1	1
			0.969335	0.982988	0.969335	0.982988
			0.824722	0.954198	0.824722	0.954198
		HMECs
		Concentration	BAPO +light	BAPO -light	Light only	-BAPO/-light	BAPO +light to BAPO -light	BAPO +light to light only	BAPO +light to -BAPO/-light
		0.08	0.0276193	0.952768			6.88763e-14	6.18764e-14	5.73333e-14
			0.0202393	0.93381
			0.0116739	0.948173
		0.06	0.054829	0.952465			1.92538e-12	1.91499e-12	1.76777e-12
			0.0493429	0.95389
			0.0886644	0.964025
		0.04	0.037057	0.949679			5.54154e-14	5.12612e-14	4.73819e-14
			0.0581763	0.944428
			0.0517415	0.951662
		0.03	0.0533789	0.971133			6.19008e-10	6.8652e-10	6.33148e-10
			0.0440069	0.967806
			0.13499	0.967775
		0.02	0.412897	0.974778			1.15193e-06	1.30834e-06	1.17662e-06
			0.223491	0.968105
			0.271195	0.96169
		0	0.962229	0.96987	0.962229	0.96987	1	1	1
			0.96388	0.959804	0.96388	0.959804
			0.946085	0.96947	0.946085	0.96947
		PANCs
		Concentration	BAPO +light	BAPO -light	Light only	-BAPO/-light	BAPO +light to BAPO -light	BAPO +light to light only	BAPO +light to -BAPO/-light
		0.08	0.358746	0.926579			5.16176e-08	6.69373e-08	1.55878e-08
			0.375691	0.856484			S	S	S
			0.307992	0.871138
		0.06	0.464952	0.930345			2.03264e-06	4.83435e-06	1.11423e-06
			0.304307	0.918418			S	S	S
			0.320169	0.932628
		0.04	0.436854	0.927567			7.53832e-09	2.63163e-08	4.26722e-09
			0.445118	0.940809			S	S	S
			0.49641	0.94261
		0.03	0.592341	0.924447			1.33046e-06	5.43444e-06	6.64313e-07
			0.47716	0.937029			S	S	S
			0.518675	0.942676
		0.02	0.748951	0.908223			0.000710683	0.00317	0.000240624
			0.589628	0.923296			S	S	S
			0.567622	0.942779
		0	0.886772	0.969798	0.886772	0.969798	3.97395e-05	1	3.97395e-05
			0.859806	0.977931	0.859806	0.977931	NS	NS	NS
			0.855469	0.96963	0.855469	0.96963

## Sheet: GABA-BAPO
		GABA-BAPO					One way ANOVA followed by Bonferroni correction
		A549
		Concentration	BAPO +light	BAPO -light	Light only	-BAPO/-light	BAPO +light to BAPO -light	BAPO +light to light only	BAPO +light to -BAPO/-light
		0.25	0.0614732	0.990467			3.43374e-07	4.71553e-07	3.544e-07
			0.257846	0.982196
			0.0817788	0.98476
		0.1	0.223614	0.989649			1.13828e-06	1.69549e-06	1.21874e-06
			0.371827	0.989508
			0.159274	0.987293
		0.075	0.608078	0.993389			0.000156443	0.000264154	0.000169787
			0.485876	0.982147
			0.315288	0.988981
		0.05	0.806869	0.991852			9.19423e-05	0.000456464	0.000126123	Data from Fig S10
			0.840022	0.989163
			0.742647	0.990613
		0.025	0.911041	0.991197			9.49329e-05	0.00617	0.000200282
			0.920058	0.990239
			0.885717	0.990459
		0	0.964729	0.991157	0.964729	0.991157	0.03333	1	0.03333
			0.941927	0.979697	0.941927	0.979697
			0.949402	0.976292	0.949402	0.976292
		HEP3B
		Concentration	BAPO +light	BAPO -light	Light only	-BAPO/-light	BAPO +light to BAPO -light	BAPO +light to light only	BAPO +light to -BAPO/-light
		0.25	0.00126662	0.963199			3.27463e-10	3.46895e-10	2.16868e-10
			0.00667678	0.889033
			0	0.886485
		0.1	0	0.962162			2.51856e-11	3.64155e-11	2.26476e-11
			0.0304519	0.920324
			0.00425532	0.963417
		0.075	0.0314136	0.944523			9.9721e-08	1.32204e-07	7.95515e-08
			0.186747	0.937111
			0.0282382	0.927455
		0.05	0.221268	0.982965			2.22803e-07	3.80996e-07	2.0046e-07
			0.35058	0.933899
			0.21636	0.938712
		0.025	0.416584	0.955207			3.57152e-06	1.01051e-05	3.92439e-06
			0.573003	0.965649
			0.474004	0.980122
		0	0.914368	0.95804	0.914368	0.95804	0.011	1	0.011
			0.904093	0.982084	0.904093	0.982084
			0.900583	0.94342	0.900583	0.94342
		HMECs
		Concentration	BAPO +light	BAPO -light	Light only	-BAPO/-light	BAPO +light to BAPO -light	BAPO +light to light only	BAPO +light to -BAPO/-light
		0.25	0.00836347	0.968443			1.18086e-10	1.18289e-10	1.06912e-10
			0.0791905	0.953143
			0.0075652	0.967945
		0.1	0.376933	0.97806			1.46912e-07	1.59664e-07	1.36147e-07
			0.449551	0.956385
			0.318913	0.973014
		0.075	0.372311	0.982482			8.32321e-08	8.78562e-08	7.4114e-08
			0.47657	0.942521
			0.404308	0.975172
		0.05	0.515534	0.978226			2.63821e-07	2.79422e-07	2.24231e-07
			0.600724	0.949154
			0.517916	0.970761
		0.025	0.741086	0.975324			0.00423	0.00464	0.00307
			0.877422	0.950557
			0.729492	0.970882
		0	0.960277	0.986614	0.960277	0.986614	0.67761	1	0.67761
			0.959413	0.969461	0.959413	0.969461
			0.969241	0.968488	0.969241	0.968488
		PANCs
		Concentration	BAPO +light	BAPO -light	Light only	-BAPO/-light	BAPO +light to BAPO -light	BAPO +light to light only	BAPO +light to -BAPO/-light
		0.25	0.29776	0.862749			0.000110416	0.000248565	3.70687e-05
			0.417414	0.931041
			0.118605	0.871648
		0.1	0.339319	0.943519			2.7873e-05	0.000225952	2.01923e-05
			0.531557	0.979008
			0.346828	0.960088
		0.075	0.378241	0.947211			5.15263e-05	0.000311228	2.54708e-05
			0.541178	0.971735
			0.358003	0.885945
		0.05	0.560586	0.939106			1.02144e-05	0.000175831	4.32624e-06
			0.583857	0.983096
			0.569091	0.901513
		0.025	0.663997	0.977763			0.02026	0.35476	0.00401
			0.68345	0.9625
			0.790357	0.823361
		0	0.846205	0.980216	0.846205	0.980216	0.00963	1	0.00963
			0.869418	0.98971	0.869418	0.98971
			0.756695	0.985233	0.756695	0.985233

## Sheet: Glutamine-BAPO
		Glutamine-BAPO					One way ANOVA followed by Bonferroni correction
		A549
		Concentration	BAPO +light	BAPO -light	Light only	-BAPO/-light	BAPO +light to BAPO -light	BAPO +light to light only	BAPO +light to -BAPO/-light
		0.1	0.3084	0.910636			3.7382e-08	4.64673e-08	2.51388e-08
			0.250068	0.96216
			0.355567	0.937818
		0.075	0.578373	0.937914			4.93537e-06	7.49452e-06	3.2007e-06
			0.424163	0.959288
			0.481516	0.933184
		0.05	0.698849	0.945043			1.8644e-05	4.86388e-05	1.47913e-05
			0.625067	0.970814
			0.563969	0.961622
		0.025	0.878336	0.952586			0.000595403	0.00775	0.000361216	Data from Fig S10
			0.822593	0.963529
			0.801966	0.964355
		0.01	0.88774	0.943736			0.00425	0.38057	0.00209
			0.871605	0.977477
			0.915	0.962791
		0	0.904222	0.963028	0.904222	0.963028	0.00455	1	0.00455
			0.933287	0.96779	0.933287	0.96779
			0.921647	0.977283	0.921647	0.977283
		HEP3B
		Concentration	BAPO +light	BAPO -light	Light only	-BAPO/-light	BAPO +light to BAPO -light	BAPO +light to light only	BAPO +light to -BAPO/-light
		0.1	0.035544	0.964087			5.26224e-11	8.32975e-11	6.22219e-11
			0.00381518	0.954432
			0.000379147	0.964678
		0.075	0.0490644	0.974878			2.09904e-10	3.40571e-10	2.53189e-10
			0.0345812	0.975779
			0.00278109	0.938596
		0.05	0.215317	0.937978			1.50951e-07	2.30608e-07	1.65987e-07
			0.127072	0.950705
			0.0407541	0.965066
		0.025	0.676159	0.976607			0.000423782	0.001	0.000546775
			0.420512	0.925088
			0.528405	0.966453
		0.01	0.78183	0.964758			0.000408413	0.00401	0.00097291
			0.707317	0.967661
			0.812322	0.960696
		0	0.927131	0.971923	0.927131	0.971923	0.80455	1	0.80455
			0.883602	0.927713	0.883602	0.927713
			0.913471	0.924496	0.913471	0.924496
		HMECs
		Concentration	BAPO +light	BAPO -light	Light only	-BAPO/-light	BAPO +light to BAPO -light	BAPO +light to light only	BAPO +light to -BAPO/-light
		0.1	0.745558	0.967161			0.00237	0.00278	0.00215
			0.692551	0.95453
			0.490073	0.971084
		0.075	0.792421	0.968057			0.00654	0.00725	0.00537
			0.759833	0.948356
			0.560045	0.966129
		0.05	0.8354	0.952981			0.00152	0.00146	0.000905084
			0.810097	0.953723
			0.709274	0.959743
		0.025	0.947485	0.961421			0.0717	0.15717	0.02934
			0.934721	0.95959
			0.897604	0.965751
		0.01	0.948132	0.958431			0.1445	0.48727	0.05726
			0.948637	0.954489
			0.919645	0.977726
		0	0.95461	0.964005	0.95461	0.964005	0.0825	1	0.0825
			0.959318	0.966789	0.959318	0.966789
			0.955825	0.976199	0.955825	0.976199
		PANCs
		Concentration	BAPO +light	BAPO -light	Light only	-BAPO/-light	BAPO +light to BAPO -light	BAPO +light to light only	BAPO +light to -BAPO/-light
		0.1	0.347072	0.891766			9.75591e-06	1.36965e-05	4.92357e-06
			0.287845	0.844002
			0.161593	0.926251
		0.075	0.381594	0.952913			2.62464e-06	5.04621e-06	1.63904e-06
			0.307147	0.87218
			0.261983	0.899795
		0.05	0.526813	0.943089			1.63448e-05	3.7981e-05	7.98424e-06
			0.48967	0.859098
			0.446922	0.910705
		0.025	0.659759	0.947617			0.000113304	0.000571902	6.16579e-05
			0.61477	0.881501
			0.597297	0.930618
		0.01	0.695683	0.926792			0.000890699	0.00915	0.000405085
			0.704415	0.908255
			0.754937	0.92849
		0	0.923654	0.954545	0.923654	0.954545	0.33061	1	0.33061
			0.795065	0.930456	0.795065	0.930456
			0.862174	0.950878	0.862174	0.950878

## Sheet: Stress granules quantification 
		GABA-BAPO					One way ANOVA followed by Bonferroni correction
		A549
		GABA BAPO + light	GABA BAPO - light	Light only	-BAPO/-light		BAPO +light to BAPO -light	BAPO +light to light only	BAPO +light to -BAPO/-light		data from figure 3
		1.3496	0.176895	0.098472	0.0746562		3.96652e-10	2.86479e-10	2.18836e-10
		1.40039	0.107843	0.141393	0.0339559
		1.40576	0.167116	0.0576923	0.0564103
		BSA-BAPO
		BSA BAPO + light	Light only	Light only	-BAPO/-light		2.97666e-08	2.32326e-08	1.9483e-08
		1.58756	0.156812	0.223097	0.128079
		1.81363	0.189394	0.103746	0.109034
		1.73198	0.209651	0.083499	0.0671378
		Glutamine-BAPO
		Glutamine BAPO + light	Glutamine BAPO - light	Light only	-BAPO/-light		8.97711e-06	1.02701e-05	8.41575e-06
		2.02302	0.0744681	0.126168	0.027972
		1.40159	0.0382775	0.056338	0.0734341
		1.86971	0.108553	0.127273	0.0769231
		Alanine-BAPO
		alanine BAPO + light	alanine BAPO - light	Light only	-BAPO/-light		4.69814e-09	3.62905e-09	3.54694e-09
		1.89362	0.158065	0.0522293	0.0675676
		1.67738	0.0675676	0.0373961	0.0644172
		1.75563	0.0974026	0.0682171	0.0109589
